# Supplementary material for: RNA Polymerase II Binding Patterns Reveal Genomic Regions Involved in MicroRNA Gene Regulation
Source: PLoS One. 2010 Nov 2;5(11):e13798. doi: 10.1371/journal.pone.0013798 (PMC2970572; doi:10.1371/journal.pone.0013798)
Supplement: Table S1 — The optimal estimations for the 10 parameters in four conditions. (0.02 MB XLS) [file pone.0013798.s004.xls]

## Sheet: Sheet1
	Table S1 - The optimal estimations for the 10 parameters in four conditions
	Cell type	Treatment	Parameter	α	β	mean	variance
	MCF7	CTR	Promoter Decay (Kp)	1.75179	1.17739	2.06254	2.4284
			Transcript Decay (Kt)	2.41105	0.494237	1.19163	0.588946
			TSS signal (S)	1.49005	7.22535	10.7661	77.789
			Intergenic signal (B)	0.917568	0.683009	0.626707	0.428047
			Transcript signal (T)	1.99499	0.558075	1.11336	0.621337
		E2	Promoter Decay (Kp)	2.16183	0.721213	1.55914	1.12447
			Transcript Decay (Kt)	2.63125	0.584749	1.53862	0.899707
			TSS signal (S)	1.8524	11.5168	21.3337	245.696
			Intergenic signal (B)	0.914455	0.612269	0.559892	0.342804
			Transcript signal (T)	1.61195	0.758668	1.22294	0.927804
	MCF7-T	CTR	Promoter Decay (Kp)	1.99372	0.838681	1.6721	1.40236
			Transcript Decay (Kt)	2.32088	0.61312	1.42298	0.872456
			TSS signal (S)	1.62676	11.751	19.116	224.631
			Intergenic signal (B)	1.50835	0.350587	0.528809	0.185394
			Transcript signal (T)	2.00229	0.49345	0.988033	0.487545
		E2	Promoter Decay (Kp)	3.0974	0.495788	1.53565	0.761359
			Transcript Decay (Kt)	2.90985	0.500806	1.45727	0.729808
			TSS signal (S)	1.81328	8.63365	15.6552	135.162
			Intergenic signal (B)	1.51678	0.260947	0.395798	0.103282
			Transcript signal (T)	2.11282	0.369705	0.78112	0.288784
